# Supplementary material for: Chitinase genes in olive tree (Olea europaea L.): evolutionary dynamics and stress–responsive regulation
Source: Front Plant Sci. 2026 Apr 17;17:1771535. doi: 10.3389/fpls.2026.1771535 (PMC13132863; doi:10.3389/fpls.2026.1771535)
Supplement: Supplementary file 1 [file Table1.xlsx]

## Sheet: Table S1
Table S1. Primers used for analysis of gene expression in Olea europaea subsp. europaea by RT-qPCR.
Gene	Primer sequence	AS (bp)	AT(°C)	R2	Slope	E (%)	Reference
	(5’ à 3’)
ACT	Fw: TTGCTCTCGACTATGAACAGG	106	60	0.999	-3.41	96.6	Velada et al. 2018
	Rv: CTCTCGGCCCCAATAGTAATA
GAPDH	Fw: ACAGCTCCTGGTAAGGGTGA	210	60	0.999	-3.39	97.4	Ray et al. 2014
	Rv: GGCTTGCGTCAAGAAGTCT
EF1a	Fw: TTTTGAGGGTGACAACATGAT	64	60	0.997	-3.16	107.5	Velada et al. 2018
	Rv: CAGGGTTGGGCCCTTGTAC
OE9A109397a	Fw: CGGAAAGGGATTCTACACGA	169	62	0.974	-3.47	94.2	This study
	Rv: CCGTCCGTTTATTTCCTCAA
OE9A025476a	FW: CACAGGCGATACTGATACTCGAA	80	60	0.009	-3.39	97.5	This study
	Rv: CCCATCCGCCTGTAGTTTCA
OE9A087887a	Fw: ATGCAAATTGCCCTGCAAA	80	60	0.998	-3.41	96.6	This study
	Rv: GGTTCCGAAAGCTCCAAAGG
OE9A106107a	Fw: GCGGCATTTCTTGAAGCTCTT	80	61	0.999	-3.25	103	This study
	Rv: GCAATCTCGCGCTTAGAATCA
OE9A015656a	Fw: TCAGGATGCGAGGGATTTG	80	61	0.997	-3.24	103.8	This study
	Rv: CATTCCCAAGAGGGCGAGAT
OE9A010255a	Fw: GTACAGGCCAGTTCTGGGAC	122	60	0.999	-3.41	96,60	This study
	Rv: CGCGGTGTCTAGATGAGCAT
a accession number at EnsemblPlants database; AS: amplicons size; AT: qPCR annealing temperature; bp: base pairs; R2: coefficients of determination; E: primer efficiency.

## Sheet: TableS2
Table S2. Details of chitinase genes and encoded proteins identified in O. europaea subsp. europaea
Gene ID	Chr.	Location	CDS (bp)	# Introns	Intron length (bp)	Exon length (bp)	AA	MW (Da)	pI
OE9A060505		CACTIH010000277.1:113815-116932	825	1	198	781 - 2139	274	29343.8	8.28
OE9A040457	18	18: 6,952,213-6,953,532	930	1	176	547 - 597	309	34227.5	5.5
OE9A106107		CACTIH010000277.1:41658-42948	675	1	616	406-269	224	23941.7	4.53
OE9A109397		CACTIH010007760.1: 38,091-38,556	438	1	28	25 - 413	145	16059.9	5.85
OE9A112876		CACTIH010000263.1:49213-50521	804	1	100	598 - 611	267	29954	8.31
OE9A087887	4	4:22949828-22951547	795	2	167 - 224	384 - 154 - 791	264	28540	7.51
OE9A025476		CACTIH010001813.1:1145279-1146822	795	2	137 - 186	467 - 154 - 600	264	28461.9	5.61
OE9A068866		CACTIH010002383.1:21044-23701	966	2	710 - 322	652 - 160 - 809	321	35350.2	6.74
OE9A017959	4	4:18163595-18166755	993	3	136 - 1120 - 440	145 - 398 - 160 - 762	330	36431.5	7.01
OE9A081614	4	4:17398491-17401700	993	3	135 - 1119 - 422	194 - 398 - 160 - 782	330	36445.6	7.04
OE9A105678	9	9:3430545-3432905	909	1	1229	584 - 548	302	33368.3	4.89
OE9A048255	9	9:3441161-3443737	1014	2	1084 - 479	313 - 212 - 489	337	37202.4	4.94
OE9A016370		CACTIH010003820.1:273693-274601	909	0	-	909	302	34159.4	5.81
OE9A066109	1	1:24582357-24583178	822	0	-	822	273	30722.6	5.75
OE9A061598	6	6:635916-646793	819	3	79 - 5550 - 4430	478 - 78 - 71 - 192	272	30040.9	8.12
OE9A015656	6	6:663947-664815	672	2	173 - 24	132 - 185 - 355	223	23924.3	5.41
OE9D001465	7	7:1388802-1389176	375	0	-	375	125	13319.4	8.38
OE9A019142	7	7:1385083-1385707	462	1	163	112 - 350	153	16413.6	8.34
OE9A070421	7	7:1380580-1381941	897	0	-	1362	298	31644.9	5.58
OE9A116561	11	11:24229610-24230017	408	0	-	408	135	14802.6	6.25
OE9A048822		CACTIH010001935.1:41692-42579	888	0	-	888	295	31759.8	5.03
OE9A113003		CACTIH010007425.1:82634-83539	780	1	126	495 - 285	259	28197.7	5.73
OE9A107410		CACTIH010002319.1:58552-59867	906	0	-	1316	300	32930.1	6.73
OE9A116045		CACTIH010002319.1:61839-63530	885	0	-	1692	294	31458.2	4.69
OE9A010255		CACTIH010007425.1:98222-99562	885	0	-	1341	294	31628.3	4.6
OE9A053601	12	12:4794295-4795603	885	1	207	523 - 579	294	31688.8	4.64
OE9A032682	12	12:4787754-4789243	885	1	209	706 - 575	294	31836.7	4.39
OE9A111013		CACTIH010000167.1:81465-86843	885	1	209	605 - 575	294	31671.4	4.27
OE9A118797	7	7:6346493-6350512	1305	7	109 - 633 - 561 - 513 -174 - 650 - 75	279 - 74 - 81 - 85 - 98 - 88 - 352 - 248	434	49656.7	8.19
OE9A032348		CACTIH010009208.1:239233-240346	834	2	56 - 224	428 - 383 - 23	277	30217.7	9.42
OE9A012697		CACTIH010003761.1:337007-339020	1185	0	-	2014	394	42533.9	5.63
OE9A070518		CACTIH010003761.1:339250-341432	1134	1	165	1280 - 738	377	42027.8	8.23
OE9A027465	21	21:8982844-8984507	1134	1	99	1245 - 320	377	42152.3	8.79
Abbreviations: Chr.:chromosome; CDS: coding sequence; MW: molecular weight; pI: isoelectric point.

## Sheet: Table S3
Table S3. Estimation of Ka/Ks ratios of Olea europaea subsp. europaea chitinases
Paralogous pairs		Ka	Ks	Ka/Ks	Duplication	Class
OE9A061598	OE9A116561	0.495324	NaN	NaN	segmental	GH18 Class III
OE9A105678	OE9A048255	0.113348	0.270623	0.41884	tandem	GH18 CPL narbonin
OE9A070421	OE9A019142	0.133164	0.390075	0.34138	tandem	GH18 Class III
OE9A032682	OE9A053601	0.0372795	0.127913	0.291443	tandem	GH18 Class III

## Sheet: Table S4
Table S4. The amino acid sequences of 20 putative motifs of Olea europaea subsp. europaea chitinases
Motif	Amino acid sequence
Motif 1	KVYLTAAPQCPFPDAWLGTAJQTGLFDYVWIQFYNNPPCQY
Motif 2	YLWNNFLGGQSSSRPLGDAVLDGIDFDIESGTGQYWDELAR
Motif 3	YQFVNIAFLNTFGNGQTPVJNLAGHCDPHSGTCTALSNEIRACQGQGIKV
Motif 4	YYGRGPJQJSWNYNYGPAGKAJGFDLLNNPEAVATBPTVSFKTALWFWMT
Motif 5	AAPAAAGGGYIPPDVLINQVLPAIKSSSKYGGVMLWSKYYD
Motif 6	FVVSSEAGGIAIYWGQNGNEGTLAETCAT
Motif 7	MRKKEVAAFLGHVGHETTGGYGVAPGGPLAWGLCYKKEMSPPQDYCDD
Motif 8	KPSSHDAFVGNWKPTKNDTLAKRFPGFGTVTNIJYGGIECGQGDVDSMNB
Motif 9	LLSJGGGAGSYSLSSPEDARQ
Motif 10	FFNPASVNSWRKNAVSSSIDIARKYGLDGIDJDYE
Motif 11	IPANKIFLGLP
Motif 12	VGFYQDYCDLLGVGPGENLPC
Motif 13	DDQVQSHYMALWKSYGHLIDYVNFQFYAYDEGTTVSQFLNYFETQRSNYK
Motif 14	GBMDNLLARWNZWTS
Motif 15	EDISSTPTLRVKKVKGKKMCDKGWECKGLSIYCCNLTI
Motif 16	VSMYSYAGTTWIGYDDTQSITAKIAYAKALGJRGYFFWAVGGDYKWKJSK
Motif 17	SGGLSPENGFFTACSKLKSEGNLHGIFVWCADDSKALGFKYEKQSQSLLA
Motif 18	FDNGJKHRNDGNCPAKGFYTYEAFIEAARSFPAFGTTGDTD
Motif 19	FTHIYYAFSIPNPTNGKFBIYWDTDNLLPNFTAAJKAKNPNVKVLLSJGG
Motif 20	IFLVGTSPGQVSGQNCGCADDLCCSQNGYCGTGNPYCGDGCQAGPCY
